# Supplementary material for: Scabicidal Potential of Coconut Seed Extract in Rabbits via Downregulating Inflammatory/Immune Cross Talk: A Comprehensive Phytochemical/GC-MS and In Silico Proof
Source: Antibiotics (Basel). 2022 Dec 27;12(1):43. doi: 10.3390/antibiotics12010043 (PMC9854674; doi:10.3390/antibiotics12010043)
Supplement: Supplementary file 1 [file antibiotics-12-00043-s001.zip]

Archive with 1 entries (1 files):
- antibiotics-1994316-SI.pdf
